# Supplementary material for: Multi-omics approaches to understand pathogenicity during potato early blight disease caused by Alternaria solani
Source: Front Microbiol. 2024 Mar 11;15:1357579. doi: 10.3389/fmicb.2024.1357579 (PMC10961351; doi:10.3389/fmicb.2024.1357579)
Supplement: Supplementary file 1 [file Table_1.XLSX]

## Sheet: Sheet1
Results of strain isolation and identification
Number	Classification	Host	Collection time	Collection sites	Coordinates
TA-0417	A.solani	Lishu 6	2021.8.2	Dali Bai Autonomous Prefecture, Dapine Village, Yunnan Province, China	N25°53′52.41″，E100°23′4.42″
TA-0474	A.solani	Cooperation 88	2022.8.2	Dali Bai Autonomous Prefecture, Dapine Village, Yunnan Province, China	N25°53′52.41″，E100°23′4.42″
TB-1128	A.alternata	Cooperation 88	2022.8.2	Dali Bai Autonomous Prefecture, Dapine Village, Yunnan Province, China	N25°53′52.41″，E100°23′4.42″
TB-1180	A.alternata	Lishu 6	2022.8.2	Dali Bai Autonomous Prefecture, Dapine Village, Yunnan Province, China	N25°53′52.41″，E100°23′4.42″
TB-1194	A.alternata	Lishu 6	2022.8.2	Dali Bai Autonomous Prefecture, Dapine Village, Yunnan Province, China	N25°53′52.41″，E100°23′4.42″
TA-0411	A.solani	Lishu 6	2021.8.6	Ganhaizi Village, Ninglang Yi Autonomous County, Lijiang, Yunnan Province, China	N27°03′37.53″，E101°7′50.19″
TB-1105	A.alternata	Cooperation 88	2022.5.24	Ganhaizi Village, Ninglang Yi Autonomous County, Lijiang, Yunnan Province, China	N27°03′37.53″，E101°7′50.19″
TB-1109	A.alternata	Cooperation 88	2022.5.24	Ganhaizi Village, Ninglang Yi Autonomous County, Lijiang, Yunnan Province, China	N27°03′37.53″，E101°7′50.19″
TB-1112	A.alternata	Lishu 6	2022.5.24	Ganhaizi Village, Ninglang Yi Autonomous County, Lijiang, Yunnan Province, China	N27°03′37.53″，E101°7′50.19″
TB-1117	A.alternata	Lishu 6	2022.5.24	Ganhaizi Village, Ninglang Yi Autonomous County, Lijiang, Yunnan Province, China	N27°03′37.53″，E101°7′50.19″
TB-1177	A.alternata	Cooperation 88	2022.5.24	Ganhaizi Village, Ninglang Yi Autonomous County, Lijiang, Yunnan Province, China	N27°03′37.53″，E101°7′50.19″
TB-1184	A.alternata	Lishu 6	2022.5.24	Ganhaizi Village, Ninglang Yi Autonomous County, Lijiang, Yunnan Province, China	N27°03′37.53″，E101°7′50.19″
TC-1523	Boeremia exigua	Cooperation 88	2022.5.24	Ganhaizi Village, Ninglang Yi Autonomous County, Lijiang, Yunnan Province, China	N27°03′37.53″，E101°7′50.19″
TC-1524	Boeremia exigua	Lishu 6	2022.5.24	Ganhaizi Village, Ninglang Yi Autonomous County, Lijiang, Yunnan Province, China	N27°03′37.53″，E101°7′50.19″
TC-1580	Boeremia exigua	Cooperation 88	2022.5.24	Ganhaizi Village, Ninglang Yi Autonomous County, Lijiang, Yunnan Province, China	N27°03′37.53″，E101°7′50.19″
TD-1623	Didymella pomorum	Lishu 6	2022.5.24	Ganhaizi Village, Ninglang Yi Autonomous County, Lijiang, Yunnan Province, China	N27°03′37.53″，E101°7′50.19″
TD-1624	Didymella pomorum	Cooperation 88	2022.5.24	Ganhaizi Village, Ninglang Yi Autonomous County, Lijiang, Yunnan Province, China	N27°03′37.53″，E101°7′50.19″
TD-1631	Ectophoma multirostrata	Lishu 6	2022.5.24	Ganhaizi Village, Ninglang Yi Autonomous County, Lijiang, Yunnan Province, China	N27°03′37.53″，E101°7′50.19″
TB-1175	A.alternata	Lishu 7	2022.8.2	Ganhaizi Village, Ninglang Yi Autonomous County, Lijiang, Yunnan Province, China	N27°03′37.53″，E101°7′50.19″
TB-1110	A.alternata	Cooperation 88	2022.8.6	Ganhaizi Village, Ninglang Yi Autonomous County, Lijiang, Yunnan Province, China	N27°03′37.53″，E101°7′50.19″
TB-1113	A.alternata	Lishu 6	2022.8.6	Ganhaizi Village, Ninglang Yi Autonomous County, Lijiang, Yunnan Province, China	N27°03′37.53″，E101°7′50.19″
TB-1114	A.alternata	Lishu 6	2022.8.6	Ganhaizi Village, Ninglang Yi Autonomous County, Lijiang, Yunnan Province, China	N27°03′37.53″，E101°7′50.19″
TB-1116	A.alternata	Cooperation 88	2022.8.6	Ganhaizi Village, Ninglang Yi Autonomous County, Lijiang, Yunnan Province, China	N27°03′37.53″，E101°7′50.19″
TB-1118	A.alternata	Cooperation 88	2022.8.6	Ganhaizi Village, Ninglang Yi Autonomous County, Lijiang, Yunnan Province, China	N27°03′37.53″，E101°7′50.19″
TB-1119	A.alternata	Lishu 6	2022.8.6	Ganhaizi Village, Ninglang Yi Autonomous County, Lijiang, Yunnan Province, China	N27°03′37.53″，E101°7′50.19″
TB-1127	A.alternata	Cooperation 88	2022.8.6	Ganhaizi Village, Ninglang Yi Autonomous County, Lijiang, Yunnan Province, China	N27°03′37.53″，E101°7′50.19″
TC-1527	Boeremia exigua	Cooperation 88	2022.8.6	Ganhaizi Village, Ninglang Yi Autonomous County, Lijiang, Yunnan Province, China	N27°03′37.53″，E101°7′50.19″
TC-1528	Boeremia exigua	Lishu 6	2022.8.6	Ganhaizi Village, Ninglang Yi Autonomous County, Lijiang, Yunnan Province, China	N27°03′37.53″，E101°7′50.19″
TC-1545	Boeremia exigua	Lishu 7	2022.8.6	Ganhaizi Village, Ninglang Yi Autonomous County, Lijiang, Yunnan Province, China	N27°03′37.53″，E101°7′50.19″
TC-1574	Boeremia exigua	Lishu 6	2022.8.6	Ganhaizi Village, Ninglang Yi Autonomous County, Lijiang, Yunnan Province, China	N27°03′37.53″，E101°7′50.19″
TD-1640	Ectophoma multirostrata	Lishu 6	2022.8.6	Ganhaizi Village, Ninglang Yi Autonomous County, Lijiang, Yunnan Province, China	N27°03′37.53″，E101°7′50.19″
TD-1641	Ectophoma multirostrata	Cooperation 88	2022.8.6	Ganhaizi Village, Ninglang Yi Autonomous County, Lijiang, Yunnan Province, China	N27°03′37.53″，E101°7′50.19″
TA-0410	A.solani	Lishu 6	2018.6.20	Ma Chang Village, Cao Hai Town, Heqing County, Dali Bai Autonomous Prefecture, Yunnan Province, China	N26°28′19.96″，E100°04′11.26″
TB-1129	A.alternata	Lishu 6	2018.6.20	Ma Chang Village, Cao Hai Town, Heqing County, Dali Bai Autonomous Prefecture, Yunnan Province, China	N26°28′19.96″，E100°04′11.26″
TA-0407	A.solani	Cooperation 88	2021.8.2	Madeng Town, Dali Bai Autonomous Prefecture, Yunnan Province, China	N26°26′21.52″，E99°36′6.12″
TA-0498	A.solani	Cooperation 88	2022.8.2	Madeng Town, Dali Bai Autonomous Prefecture, Yunnan Province, China	N26°26′21.52″，E99°36′6.12″
TB-1104	A.alternata	Lishu 6	2022.8.2	Madeng Town, Dali Bai Autonomous Prefecture, Yunnan Province, China	N26°26′21.52″，E99°36′6.12″
TA-0427	A.solani	Lishu 6	2018.8.8	Mao Gu Ping Village, Ninglang Yi Autonomous County, Lijiang, Yunnan Province, China	N27°5′12.46″，E100°51′46.72″
TA-0428	A.solani	Lishu 6	2018.8.8	Mao Gu Ping Village, Ninglang Yi Autonomous County, Lijiang, Yunnan Province, China	N27°5′12.46″，E100°51′46.72″
TB-1136	A.alternata	Cooperation 88	2018.8.8	Mao Gu Ping Village, Ninglang Yi Autonomous County, Lijiang, Yunnan Province, China	N27°5′12.46″，E100°51′46.72″
TA-0442	A.solani	Lishu 6	2018.8.8	Mao Gu Ping Village, Ninglang Yi Autonomous County, Lijiang, Yunnan Province, China	N27°5′12.46″，E100°51′46.72″
TA-0443	A.solani	Cooperation 88	2018.8.8	Mao Gu Ping Village, Ninglang Yi Autonomous County, Lijiang, Yunnan Province, China	N27°5′12.46″，E100°51′46.72″
TA-0444	A.solani	Cooperation 88	2018.8.8	Mao Gu Ping Village, Ninglang Yi Autonomous County, Lijiang, Yunnan Province, China	N27°5′12.46″，E100°51′46.72″
TA-0446	A.solani	Lishu 6	2018.8.8	Mao Gu Ping Village, Ninglang Yi Autonomous County, Lijiang, Yunnan Province, China	N27°5′12.46″，E100°51′46.72″
TA-0421	A.solani	Lishu 6	2019.8.8	Mao Gu Ping Village, Ninglang Yi Autonomous County, Lijiang, Yunnan Province, China	N27°5′12.46″，E100°51′46.72″
TA-0424	A.solani	Lishu 6	2019.8.8	Mao Gu Ping Village, Ninglang Yi Autonomous County, Lijiang, Yunnan Province, China	N27°5′12.46″，E100°51′46.72″
TA-0432	A.solani	Lishu 6	2019.8.8	Mao Gu Ping Village, Ninglang Yi Autonomous County, Lijiang, Yunnan Province, China	N27°5′12.46″，E100°51′46.72″
TB-1130	A.alternata	Lishu 6	2019.8.8	Mao Gu Ping Village, Ninglang Yi Autonomous County, Lijiang, Yunnan Province, China	N27°5′12.46″，E100°51′46.72″
TB-1131	A.alternata	Lishu 6	2019.8.8	Mao Gu Ping Village, Ninglang Yi Autonomous County, Lijiang, Yunnan Province, China	N27°5′12.46″，E100°51′46.72″
TB-1138	A.alternata	Lishu 6	2019.8.8	Mao Gu Ping Village, Ninglang Yi Autonomous County, Lijiang, Yunnan Province, China	N27°5′12.46″，E100°51′46.72″
TB-1145	A.alternata	Lishu 6	2019.8.8	Mao Gu Ping Village, Ninglang Yi Autonomous County, Lijiang, Yunnan Province, China	N27°5′12.46″，E100°51′46.72″
TB-1149	A.alternata	Cooperation 88	2019.8.8	Mao Gu Ping Village, Ninglang Yi Autonomous County, Lijiang, Yunnan Province, China	N27°5′12.46″，E100°51′46.72″
TB-1151	A.alternata	Lishu 6	2019.8.8	Mao Gu Ping Village, Ninglang Yi Autonomous County, Lijiang, Yunnan Province, China	N27°5′12.46″，E100°51′46.72″
TB-1153	A.alternata	Lishu 6	2019.8.8	Mao Gu Ping Village, Ninglang Yi Autonomous County, Lijiang, Yunnan Province, China	N27°5′12.46″，E100°51′46.72″
TB-1155	A.alternata	Lishu 6	2019.8.8	Mao Gu Ping Village, Ninglang Yi Autonomous County, Lijiang, Yunnan Province, China	N27°5′12.46″，E100°51′46.72″
TA-0433	A.solani	Lishu 6	2021.8.10	Mao Gu Ping Village, Ninglang Yi Autonomous County, Lijiang, Yunnan Province, China	N27°5′12.46″，E100°51′46.72″
TA-0437	A.solani	Lishu 6	2021.8.10	Mao Gu Ping Village, Ninglang Yi Autonomous County, Lijiang, Yunnan Province, China	N27°5′12.46″，E100°51′46.72″
TA-0439	A.solani	Lishu 6	2021.8.10	Mao Gu Ping Village, Ninglang Yi Autonomous County, Lijiang, Yunnan Province, China	N27°5′12.46″，E100°51′46.72″
TA-0440	A.solani	Lishu 6	2021.8.10	Mao Gu Ping Village, Ninglang Yi Autonomous County, Lijiang, Yunnan Province, China	N27°5′12.46″，E100°51′46.72″
TA-0447	A.solani	Lishu 6	2021.8.10	Mao Gu Ping Village, Ninglang Yi Autonomous County, Lijiang, Yunnan Province, China	N27°5′12.46″，E100°51′46.72″
TB-1195	A.alternata	Lishu 6	2022.5.24	Mao Gu Ping Village, Ninglang Yi Autonomous County, Lijiang, Yunnan Province, China	N27°5′12.46″，E100°51′46.72″
TA-0448	A.solani	Cooperation 88	2022.8.8	Mao Gu Ping Village, Ninglang Yi Autonomous County, Lijiang, Yunnan Province, China	N27°5′12.46″，E100°51′46.72″
TA-0450	A.solani	Cooperation 88	2022.8.8	Mao Gu Ping Village, Ninglang Yi Autonomous County, Lijiang, Yunnan Province, China	N27°5′12.46″，E100°51′46.72″
TA-0452	A.solani	Cooperation 88	2022.8.8	Mao Gu Ping Village, Ninglang Yi Autonomous County, Lijiang, Yunnan Province, China	N27°5′12.46″，E100°51′46.72″
TA-0454	A.solani	Lishu 6	2022.8.8	Mao Gu Ping Village, Ninglang Yi Autonomous County, Lijiang, Yunnan Province, China	N27°5′12.46″，E100°51′46.72″
TA-0456	A.solani	Lishu 6	2022.8.8	Mao Gu Ping Village, Ninglang Yi Autonomous County, Lijiang, Yunnan Province, China	N27°5′12.46″，E100°51′46.72″
TA-0457	A.solani	Lishu 6	2022.8.8	Mao Gu Ping Village, Ninglang Yi Autonomous County, Lijiang, Yunnan Province, China	N27°5′12.46″，E100°51′46.72″
TA-0458	A.solani	Lishu 6	2022.8.8	Mao Gu Ping Village, Ninglang Yi Autonomous County, Lijiang, Yunnan Province, China	N27°5′12.46″，E100°51′46.72″
TA-0459	A.solani	Lishu 6	2022.8.8	Mao Gu Ping Village, Ninglang Yi Autonomous County, Lijiang, Yunnan Province, China	N27°5′12.46″，E100°51′46.72″
TA-0462	A.solani	Lishu 6	2022.8.8	Mao Gu Ping Village, Ninglang Yi Autonomous County, Lijiang, Yunnan Province, China	N27°5′12.46″，E100°51′46.72″
TA-0463	A.solani	Lishu 6	2022.8.8	Mao Gu Ping Village, Ninglang Yi Autonomous County, Lijiang, Yunnan Province, China	N27°5′12.46″，E100°51′46.72″
TB-1120	A.alternata	Lishu 6	2022.8.8	Mao Gu Ping Village, Ninglang Yi Autonomous County, Lijiang, Yunnan Province, China	N27°5′12.46″，E100°51′46.72″
TB-1122	A.alternata	Lishu 6	2022.8.8	Mao Gu Ping Village, Ninglang Yi Autonomous County, Lijiang, Yunnan Province, China	N27°5′12.46″，E100°51′46.72″
TB-1123	A.alternata	Cooperation 88	2022.8.8	Mao Gu Ping Village, Ninglang Yi Autonomous County, Lijiang, Yunnan Province, China	N27°5′12.46″，E100°51′46.72″
TB-1126	A.alternata	Cooperation 88	2022.8.8	Mao Gu Ping Village, Ninglang Yi Autonomous County, Lijiang, Yunnan Province, China	N27°5′12.46″，E100°51′46.72″
TB-1160	A.alternata	Lishu 6	2022.8.8	Mao Gu Ping Village, Ninglang Yi Autonomous County, Lijiang, Yunnan Province, China	N27°5′12.46″，E100°51′46.72″
TC-1515	Boeremia exigua	Cooperation 88	2022.8.8	Mao Gu Ping Village, Ninglang Yi Autonomous County, Lijiang, Yunnan Province, China	N27°5′12.46″，E100°51′46.72″
TD-1642	Ectophoma multirostrata	Cooperation 88	2022.8.8	Mao Gu Ping Village, Ninglang Yi Autonomous County, Lijiang, Yunnan Province, China	N27°5′12.46″，E100°51′46.72″
TB-1102	A.alternata	Cooperation 88	2022.7.17	Marlong District, Qujing City, Yunnan Province, China	N25°25′59.73″，E103°34′38.98″
TB-1108	A.alternata	Cooperation 88	2022.7.17	Marlong District, Qujing City, Yunnan Province, China	N25°25′59.73″，E103°34′38.98″
TB-1111	A.alternata	Cooperation 88	2022.7.17	Marlong District, Qujing City, Yunnan Province, China	N25°25′59.73″，E103°34′38.98″
TB-1158	A.alternata	Cooperation 88	2022.7.17	Marlong District, Qujing City, Yunnan Province, China	N25°25′59.73″，E103°34′38.98″
TB-1188	A.alternata	Cooperation 88	2022.7.17	Marlong District, Qujing City, Yunnan Province, China	N25°25′59.73″，E103°34′38.98″
TB-1190	A.alternata	Cooperation 88	2022.7.17	Marlong District, Qujing City, Yunnan Province, China	N25°25′59.73″，E103°34′38.98″
TB-1191	A.alternata	Lishu 7	2022.7.17	Marlong District, Qujing City, Yunnan Province, China	N25°25′59.73″，E103°34′38.98″
TD-1613	Didymella pomorum	Cooperation 88	2022.7.17	Marlong District, Qujing City, Yunnan Province, China	N25°25′59.73″，E103°34′38.98″
TC-1576	Boeremia exigua	Cooperation 88	2022.8.7	Marlong District, Qujing City, Yunnan Province, China	N25°25′59.73″，E103°34′38.98″
TB-1107	A.alternata	Lishu 6	2022.8.4	Paomaoping Township, Ninglang Yi Autonomous County, Lijiang, Yunnan Province, China	N27°0′32.04″，E100°58′49.37″
TB-1115	A.alternata	Lishu 6	2022.8.4	Paomaoping Township, Ninglang Yi Autonomous County, Lijiang, Yunnan Province, China	N27°0′32.04″，E100°58′49.37″
TB-1121	A.alternata	Cooperation 88	2022.8.4	Paomaoping Township, Ninglang Yi Autonomous County, Lijiang, Yunnan Province, China	N27°0′32.04″，E100°58′49.37″
TB-1196	A.alternata	Cooperation 88	2022.8.4	Paomaoping Township, Ninglang Yi Autonomous County, Lijiang, Yunnan Province, China	N27°0′32.04″，E100°58′49.37″
TC-1540	Boeremia exigua	Lishu 6	2022.8.4	Paomaoping Township, Ninglang Yi Autonomous County, Lijiang, Yunnan Province, China	N27°0′32.04″，E100°58′49.37″
TC-1546	Boeremia exigua	Lishu 6	2022.8.4	Paomaoping Township, Ninglang Yi Autonomous County, Lijiang, Yunnan Province, China	N27°0′32.04″，E100°58′49.37″
TD-1635	Didymella pomorum	Lishu 6	2022.8.4	Paomaoping Township, Ninglang Yi Autonomous County, Lijiang, Yunnan Province, China	N27°0′32.04″，E100°58′49.37″
TD-1636	Ectophoma multirostrata	Lishu 6	2022.8.4	Paomaoping Township, Ninglang Yi Autonomous County, Lijiang, Yunnan Province, China	N27°0′32.04″，E100°58′49.37″
TB-1161	A.alternata	Lishu 6	2022.8.8	Paomaoping Township, Ninglang Yi Autonomous County, Lijiang, Yunnan Province, China	N27°0′32.04″，E100°58′49.37″
TA-0419	A.solani	Cooperation 88	2021.8.7	Yongning Town, Ninglang Yi Autonomous County, Lijiang, Yunnan Province, China	N27°45′25.03″，E100°39′41.26″
TA-0483	A.solani	Cooperation 88	2021.8.7	Yongning Town, Ninglang Yi Autonomous County, Lijiang, Yunnan Province, China	N27°45′25.03″，E100°39′41.26″
TA-0485	A.solani	Lishu 6	2021.8.7	Yongning Town, Ninglang Yi Autonomous County, Lijiang, Yunnan Province, China	N27°45′25.03″，E100°39′41.26″
TA-0486	A.solani	Lishu 6	2021.8.7	Yongning Town, Ninglang Yi Autonomous County, Lijiang, Yunnan Province, China	N27°45′25.03″，E100°39′41.26″
TA-0487	A.solani	Lishu 6	2021.8.7	Yongning Town, Ninglang Yi Autonomous County, Lijiang, Yunnan Province, China	N27°45′25.03″，E100°39′41.26″
TB-1178	A.alternata	Lishu 6	2021.8.7	Yongning Town, Ninglang Yi Autonomous County, Lijiang, Yunnan Province, China	N27°45′25.03″，E100°39′41.26″
TB-1179	A.alternata	Lishu 6	2021.8.7	Yongning Town, Ninglang Yi Autonomous County, Lijiang, Yunnan Province, China	N27°45′25.03″，E100°39′41.26″
TB-1192	A.alternata	Lishu 6	2021.8.7	Yongning Town, Ninglang Yi Autonomous County, Lijiang, Yunnan Province, China	N27°45′25.03″，E100°39′41.26″
TB-1197	A.alternata	Qing shu9	2021.8.7	Yongning Town, Ninglang Yi Autonomous County, Lijiang, Yunnan Province, China	N27°45′25.03″，E100°39′41.26″
