# Supplementary material for: Multi-omics approaches to understand pathogenicity during potato early blight disease caused by Alternaria solani
Source: Front Microbiol. 2024 Mar 11;15:1357579. doi: 10.3389/fmicb.2024.1357579 (PMC10961351; doi:10.3389/fmicb.2024.1357579)
Supplement: Supplementary file 2 [file Table_2.XLSX]

## Sheet: Sheet3
Incidence and severity of 85 Alternaria sp. isolates
Number	Diseased leaf rate 1	Diseased leaf rate 2	Diseased leaf rate 3	Disease severity
TA-0407	65.3144	61.2682	78.6926	Level 5
TA-0410	91.0345	100	93.21	Level 5
TA-0411	65.9242	75.9842	64.6457	Level 5
TA-0417	87.9821	80.4522	81.5732	Level 5
TA-0419	61.0254	64.6457	70.5892	Level 5
TA-0421	79.0021	75.9842	81.8965	Level 5
TA-0424	79.9841	75.9326	75.3981	Level 5
TA-0427	78.3567	75.6854	70.5892	Level 5
TA-0428	75.3145	75.2861	69.5685	Level 5
TA-0432	69.3578	75.3981	64.6457	Level 5
TA-0433	81.0931	89.472	78.5956	Level 5
TA-0437	84.2319	79.3643	85.3113	Level 5
TA-0439	59.0411	75.3981	61.2682	Level 5
TA-0440	43.9721	43.9721	64.6457	Level 5
TA-0442	32.2543	32.2543	40.9512	Level 4
TA-0443	46.4367	64.6457	61.2682	Level 5
TA-0444	40.9512	40.9512	43.9721	Level 4
TA-0446	25.5375	32.2543	29.4274	Level 3
TA-0447	21.0492	12.3245	32.2543	Level 3
TA-0448	29.4274	29.4274	32.2543	Level 3
TA-0450	23.8246	29.4274	29.4274	Level 3
TA-0452	17.3264	11.3264	29.4274	Level 3
TA-0454	12.3245	9.0345	29.4274	Level 3
TA-0456	9.0345	7.8621	9.0345	Level 2
TA-0457	80.0321	79.5958	85.9156	Level 5
TA-0458	70.0413	75.9842	70.5658	Level 5
TA-0459	50.8914	61.2682	75.9842	Level 5
TA-0462	57.8014	75.9842	64.6457	Level 5
TA-0463	53.2142	64.6457	55.1435	Level 4
TA-0474	7.8621	6.5312	7.8621	Level 2
TA-0483	11.3264	9.0345	11.3264	Level 2
TA-0485	76.5377	71.2697	75.2861	Level 5
TA-0486	75.9842	69.5685	79.6954	Level 5
TA-0487	55.1435	61.2682	55.1435	Level 4
TA-0498	6.5312	5.9841	1.0492	Level 1
TB-1197	0	0	0	Level 0
TB-1196	0	0	0	Level 0
TB-1195	0	0	0	Level 0
TB-1194	0	0	0	Level 0
TB-1192	0	0	0	Level 0
TB-1191	0	0	0	Level 0
TB-1190	0	0	0	Level 0
TB-1188	0	0	0	Level 0
TB-1184	0	0	0	Level 0
TB-1180	0	0	0	Level 0
TB-1179	0	0	0	Level 0
TB-1178	0	0	0	Level 0
TB-1177	0	0	0	Level 0
TB-1175	0	0	0	Level 0
TB-1161	0	0	0	Level 0
TB-1160	0	0	0	Level 0
TB-1158	0	0	0	Level 0
TB-1155	0	0	0	Level 0
TB-1153	0	0	0	Level 0
TB-1151	0	0	0	Level 0
TB-1149	0	0	0	Level 0
TB-1145	0	0	0	Level 0
TB-1138	0	0	0	Level 0
TB-1136	0	0	0	Level 0
TB-1131	0	0	0	Level 0
TB-1130	0	0	0	Level 0
TB-1129	0	0	0	Level 0
TB-1128	0	0	0	Level 0
TB-1127	0	0	0	Level 0
TB-1126	0	0	0	Level 0
TB-1123	0	0	0	Level 0
TB-1122	0	0	0	Level 0
TB-1121	0	0	0	Level 0
TB-1120	0	0	0	Level 0
TB-1119	0	0	0	Level 0
TB-1118	0	0	0	Level 0
TB-1117	0	0	0	Level 0
TB-1116	0	0	0	Level 0
TB-1115	0	0	0	Level 0
TB-1114	0	0	0	Level 0
TB-1113	0	0	0	Level 0
TB-1112	0	0	0	Level 0
TB-1111	0	0	0	Level 0
TB-1110	0	0	0	Level 0
TB-1109	0	0	0	Level 0
TB-1108	0	0	0	Level 0
TB-1107	0	0	0	Level 0
TB-1105	0	0	0	Level 0
TB-1104	0	0	0	Level 0
TB-1102	0	0	0	Level 0
Disease severity measured on a scale of 0-5: (1) level 0:no symptoms, resistant;(2) level 1:1%–5% of spots on the leaves, moderately resistant; (3) level 2:6%–20% of spots on the leave, moderately resistant;(3) level 3:21%–40% of spots on the leaves, moderately susceptible;(4) level 4:41–60% of spots on the leaves, moderately susceptible;(5) level 5:more than 60% of spots on the leaves, susceptib…
