# Supplementary material for: Multi-omics approaches to understand pathogenicity during potato early blight disease caused by Alternaria solani
Source: Front Microbiol. 2024 Mar 11;15:1357579. doi: 10.3389/fmicb.2024.1357579 (PMC10961351; doi:10.3389/fmicb.2024.1357579)
Supplement: Supplementary file 3 [file Table_3.XLSX]

## Sheet: Sheet1
	A. solani TA-0410 unique genes
query	Gene ID	Description	GOs	KEGG_ko
g3194.t1	XP_007696091.1	Vesicle coat protein involved in Golgi to plasma membrane transport	GO:0005575,GO:0005622,GO:0005623,GO:0005737,GO:0005773,GO:0005774,GO:0005829,GO:0006810,GO:0006892,GO:0006893,GO:0008104,GO:0008150,GO:0009966,GO:0009967,GO:0010646,GO:0010647,GO:0012506,GO:0015031,GO:0015833,GO:0016020,GO:0016192,GO:0023051,GO:0023056,GO:0030117,GO:0030120,GO:0030135,GO:0030659,GO:0030662,GO:0031090,GO:0031410,GO:0031982,GO:0032006,GO:0032008,GO:0032991,GO:0033036,GO:0034613,GO:…	-
g10808.t1	XP_007691203.1	Tryptophan dimethylallyltransferase	-	-
g10645.t1	EDU40397	tRNA pseudouridylate synthase B C-terminal domain	GO:0000003,GO:0000154,GO:0000495,GO:0001522,GO:0003674,GO:0003676,GO:0003723,GO:0003729,GO:0003824,GO:0004730,GO:0005488,GO:0005575,GO:0005622,GO:0005623,GO:0005634,GO:0005730,GO:0005732,GO:0006139,GO:0006364,GO:0006396,GO:0006725,GO:0006807,GO:0006810,GO:0006897,GO:0007163,GO:0008150,GO:0008152,GO:0009451,GO:0009982,GO:0009987,GO:0010467,GO:0016049,GO:0016070,GO:0016071,GO:0016072,GO:0016073,GO:…	ko:K11131
g8424.t1	EFQ90960	Translocon-associated protein (TRAP), alpha subunit	GO:0005575,GO:0005623,GO:0005886,GO:0016020,GO:0044464,GO:0071944	-
g5876.t1	SNOT_20160	Transcription factor TFIIH complex subunit Tfb5	-	ko:K10845
g10701.t1	EDU40435	Transcription elongation factor implicated in the maintenance of proper chromatin structure in actively transcribed regions	GO:0000993,GO:0001098,GO:0001099,GO:0003674,GO:0005488,GO:0005515,GO:0005575,GO:0005622,GO:0005623,GO:0005634,GO:0005654,GO:0006139,GO:0006325,GO:0006338,GO:0006351,GO:0006354,GO:0006355,GO:0006366,GO:0006368,GO:0006725,GO:0006807,GO:0006996,GO:0008023,GO:0008150,GO:0008152,GO:0008270,GO:0009058,GO:0009059,GO:0009889,GO:0009891,GO:0009893,GO:0009987,GO:0010467,GO:0010468,GO:0010556,GO:0010557,GO:…	-
g962.t1	CCT69469	toxin biosynthesis protein	-	-
g3111.t1	EFQ90377	TIM21	GO:0005575,GO:0005622,GO:0005623,GO:0005737,GO:0005739,GO:0005740,GO:0005743,GO:0005744,GO:0005886,GO:0006605,GO:0006626,GO:0006810,GO:0006839,GO:0006886,GO:0006996,GO:0007005,GO:0008104,GO:0008150,GO:0008535,GO:0009987,GO:0010257,GO:0015031,GO:0015833,GO:0016020,GO:0016043,GO:0017004,GO:0017038,GO:0019866,GO:0022607,GO:0030150,GO:0031090,GO:0031966,GO:0031967,GO:0031975,GO:0032981,GO:0032991,GO:…	ko:K17796
g6836.t1	XP_008020619.1	Tim10/DDP family zinc finger	GO:0003674,GO:0005215,GO:0005488,GO:0005515,GO:0005575,GO:0005622,GO:0005623,GO:0005737,GO:0005739,GO:0005740,GO:0005743,GO:0005758,GO:0006605,GO:0006626,GO:0006810,GO:0006839,GO:0006886,GO:0006996,GO:0007005,GO:0007006,GO:0007007,GO:0008104,GO:0008150,GO:0008565,GO:0009987,GO:0015031,GO:0015833,GO:0016020,GO:0016021,GO:0016043,GO:0017038,GO:0019866,GO:0031090,GO:0031224,GO:0031966,GO:0031967,GO:…	ko:K17778,ko:K17781
g947.t1	XP_007685262.1	This protein is one of the nuclear-coded polypeptide chains of cytochrome c oxidase, the terminal oxidase in mitochondrial electron transport	GO:0005575,GO:0005622,GO:0005623,GO:0005737,GO:0005739,GO:0005740,GO:0005743,GO:0005746,GO:0005751,GO:0005758,GO:0006996,GO:0007005,GO:0008150,GO:0008535,GO:0009987,GO:0016020,GO:0016021,GO:0016043,GO:0017004,GO:0019866,GO:0022607,GO:0031090,GO:0031224,GO:0031966,GO:0031967,GO:0031970,GO:0031974,GO:0031975,GO:0032991,GO:0033108,GO:0033617,GO:0034622,GO:0043226,GO:0043227,GO:0043229,GO:0043231,GO:…	ko:K02267
g8686.t1	EFQ96241	Tctex-1 family	GO:0000003,GO:0000070,GO:0000278,GO:0000280,GO:0000741,GO:0000742,GO:0000746,GO:0000747,GO:0000819,GO:0005575,GO:0005622,GO:0005623,GO:0005634,GO:0005737,GO:0005815,GO:0005816,GO:0005818,GO:0005819,GO:0005856,GO:0005868,GO:0005875,GO:0005938,GO:0006810,GO:0006928,GO:0006996,GO:0006997,GO:0007017,GO:0007018,GO:0007049,GO:0007059,GO:0007080,GO:0007097,GO:0007127,GO:0008150,GO:0008608,GO:0009987,GO:…	-
g934.t1	CBX93372	Synaptobrevin	GO:0000149,GO:0000922,GO:0003674,GO:0005484,GO:0005488,GO:0005515,GO:0005575,GO:0005622,GO:0005623,GO:0005737,GO:0005768,GO:0005794,GO:0005802,GO:0005819,GO:0005856,GO:0005886,GO:0005933,GO:0005935,GO:0005938,GO:0006810,GO:0006886,GO:0006887,GO:0006892,GO:0006893,GO:0006897,GO:0006906,GO:0006996,GO:0008104,GO:0008150,GO:0009987,GO:0012505,GO:0012506,GO:0015031,GO:0015630,GO:0015833,GO:0016020,GO:…	ko:K08513
g10939.t1	EDU40107	SURF4 family	GO:0003674,GO:0005488,GO:0005515,GO:0005575,GO:0005622,GO:0005623,GO:0005737,GO:0005783,GO:0005789,GO:0005798,GO:0006810,GO:0006888,GO:0008150,GO:0012505,GO:0016020,GO:0016021,GO:0016192,GO:0030134,GO:0030135,GO:0030674,GO:0031224,GO:0031410,GO:0031982,GO:0031984,GO:0042175,GO:0043226,GO:0043227,GO:0043229,GO:0043231,GO:0044422,GO:0044424,GO:0044425,GO:0044432,GO:0044444,GO:0044446,GO:0044464,GO:…	ko:K20369
g101.t1	M2UA95	sucrose transmembrane transporter activity	GO:0003674,GO:0005215,GO:0005351,GO:0005363,GO:0005364,GO:0005402,GO:0005575,GO:0005623,GO:0005886,GO:0005887,GO:0006810,GO:0006811,GO:0006812,GO:0008150,GO:0008324,GO:0008506,GO:0008515,GO:0008643,GO:0009669,GO:0015075,GO:0015077,GO:0015078,GO:0015144,GO:0015154,GO:0015157,GO:0015291,GO:0015293,GO:0015294,GO:0015295,GO:0015318,GO:0015672,GO:0015766,GO:0015768,GO:0015770,GO:0015772,GO:0016020,GO:…	ko:K15378
g6780.t1	M2TKR5	Succinate dehydrogenase ubiquinone cytochrome b small subunit	GO:0003674,GO:0005488,GO:0005515,GO:0005575,GO:0005622,GO:0005623,GO:0005737,GO:0005739,GO:0005740,GO:0005743,GO:0005746,GO:0005749,GO:0006082,GO:0006091,GO:0006099,GO:0006101,GO:0006119,GO:0006121,GO:0006139,GO:0006163,GO:0006605,GO:0006626,GO:0006725,GO:0006753,GO:0006793,GO:0006796,GO:0006807,GO:0006810,GO:0006839,GO:0006886,GO:0006915,GO:0006950,GO:0006970,GO:0006979,GO:0006996,GO:0007005,GO:…	ko:K00237,ko:K17791
g2729.t1	EDU49315	Structural toxin protein	-	-
g3898.t1	EDU40839	SRP40, C-terminal domain	-	-
g8802.t1	EFQ93468	smn family protein smn1	GO:0000375,GO:0000377,GO:0000387,GO:0000398,GO:0005575,GO:0005622,GO:0005623,GO:0005634,GO:0006139,GO:0006396,GO:0006397,GO:0006725,GO:0006807,GO:0008150,GO:0008152,GO:0008380,GO:0009987,GO:0010467,GO:0016043,GO:0016070,GO:0016071,GO:0022607,GO:0022613,GO:0022618,GO:0034622,GO:0034641,GO:0043170,GO:0043226,GO:0043227,GO:0043229,GO:0043231,GO:0043933,GO:0044085,GO:0044237,GO:0044238,GO:0044424,GO:…	-
g11440.t1	XP_007704051.1	Small subunit of serine palmitoyltransferase-like	-	-
g6722.t1	XP_008020701.1	Shwachman-Bodian-Diamond syndrome (SBDS) protein	GO:0003674,GO:0003676,GO:0003723,GO:0005488,GO:0005575,GO:0005622,GO:0005623,GO:0005634,GO:0005737,GO:0006139,GO:0006364,GO:0006396,GO:0006725,GO:0006807,GO:0008150,GO:0008152,GO:0009987,GO:0010467,GO:0016070,GO:0016072,GO:0022613,GO:0034470,GO:0034641,GO:0034660,GO:0042254,GO:0043170,GO:0043226,GO:0043227,GO:0043229,GO:0043231,GO:0044085,GO:0044237,GO:0044238,GO:0044424,GO:0044464,GO:0046483,GO:…	-
g1081.t1	XP_007716227.1	SCO1/SenC	GO:0000041,GO:0003674,GO:0003824,GO:0004601,GO:0005488,GO:0005507,GO:0005575,GO:0005622,GO:0005623,GO:0005737,GO:0005739,GO:0005740,GO:0005743,GO:0006810,GO:0006811,GO:0006812,GO:0006825,GO:0006996,GO:0007005,GO:0008150,GO:0008152,GO:0008379,GO:0008535,GO:0009636,GO:0009987,GO:0016020,GO:0016043,GO:0016209,GO:0016491,GO:0016530,GO:0016531,GO:0016684,GO:0017004,GO:0019866,GO:0022607,GO:0030001,GO:…	ko:K07152
g1545.t1	XP_007691492.1	SAP domain	-	ko:K18732
g7078.t1	XP_007704750.1	PET assembly of cytochrome c oxidase, mitochondrial	-	ko:K18188
g2650.t1	XP_007716001.1	Nse1 non-SMC component of SMC5-6 complex	GO:0000003,GO:0000280,GO:0000724,GO:0000725,GO:0000793,GO:0003674,GO:0003824,GO:0004842,GO:0005575,GO:0005622,GO:0005623,GO:0005634,GO:0005694,GO:0006139,GO:0006259,GO:0006281,GO:0006301,GO:0006302,GO:0006310,GO:0006464,GO:0006725,GO:0006807,GO:0006950,GO:0006974,GO:0006996,GO:0007049,GO:0007127,GO:0008150,GO:0008152,GO:0009987,GO:0016043,GO:0016567,GO:0016740,GO:0019538,GO:0019787,GO:0022402,GO:…	-
g561.t1	EFQ89470	NAC domain	GO:0003674,GO:0005488,GO:0005515,GO:0005543,GO:0005575,GO:0005622,GO:0005623,GO:0005737,GO:0005840,GO:0005844,GO:0005854,GO:0006457,GO:0006458,GO:0006605,GO:0006612,GO:0006620,GO:0006810,GO:0006886,GO:0008104,GO:0008150,GO:0008289,GO:0009986,GO:0009987,GO:0015031,GO:0015833,GO:0032266,GO:0032991,GO:0033036,GO:0033365,GO:0034613,GO:0035091,GO:0042788,GO:0042886,GO:0043167,GO:0043168,GO:0043226,GO:…	ko:K03626
g2596.t1	XP_007706383.1	MIOREX complex component 7	-	-
g2827.t1	XP_007686304.1	meiotic cell cycle	GO:0003674,GO:0003700,GO:0005575,GO:0005622,GO:0005623,GO:0005737,GO:0005794,GO:0006355,GO:0008150,GO:0009653,GO:0009889,GO:0010468,GO:0010556,GO:0012505,GO:0019219,GO:0019222,GO:0031323,GO:0031326,GO:0032502,GO:0043226,GO:0043227,GO:0043229,GO:0043231,GO:0044424,GO:0044444,GO:0044464,GO:0048856,GO:0050789,GO:0050794,GO:0051171,GO:0051252,GO:0060255,GO:0065007,GO:0080090,GO:0140110,GO:1903506,GO:…	ko:K20285,ko:K22207
g44.t1	XP_007705894.1	Mago nashi protein	GO:0000375,GO:0000377,GO:0000398,GO:0005575,GO:0005622,GO:0005623,GO:0005634,GO:0006139,GO:0006396,GO:0006397,GO:0006725,GO:0006807,GO:0008150,GO:0008152,GO:0008380,GO:0009987,GO:0010467,GO:0016070,GO:0016071,GO:0032991,GO:0034641,GO:0035145,GO:0043170,GO:0043226,GO:0043227,GO:0043229,GO:0043231,GO:0044237,GO:0044238,GO:0044422,GO:0044424,GO:0044428,GO:0044446,GO:0044464,GO:0045292,GO:0046483,GO:…	ko:K12877
g4583.t1	EDU42125	Lytic polysaccharide mono-oxygenase, cellulose-degrading	-	-
g8941.t1	EDU46719	ligase activity	-	-
g7224.t1	EFQ34120	Kp4	-	-
g8359.t1	XP_007699187.1	Kinesin-associated protein (KAP)	GO:0000011,GO:0000322,GO:0000323,GO:0000324,GO:0000329,GO:0003674,GO:0005488,GO:0005515,GO:0005575,GO:0005622,GO:0005623,GO:0005634,GO:0005737,GO:0005773,GO:0005774,GO:0005829,GO:0006914,GO:0006996,GO:0007033,GO:0008104,GO:0008150,GO:0008152,GO:0009056,GO:0009607,GO:0009987,GO:0016020,GO:0016043,GO:0016050,GO:0016236,GO:0016237,GO:0022406,GO:0022607,GO:0030447,GO:0030448,GO:0031090,GO:0032258,GO:…	ko:K08332
g10454.t1	EDU45449	Iron-sulfur protein (IP) subunit of succinate dehydrogenase (SDH) that is involved in complex II of the mitochondrial electron transport chain and is responsible for transferring electrons from succinate to ubiquinone (coenzyme Q)	GO:0000104,GO:0003674,GO:0003824,GO:0005575,GO:0005622,GO:0005623,GO:0005737,GO:0005739,GO:0005740,GO:0005743,GO:0005746,GO:0005749,GO:0006082,GO:0006091,GO:0006099,GO:0006101,GO:0006105,GO:0006119,GO:0006121,GO:0006139,GO:0006163,GO:0006725,GO:0006753,GO:0006793,GO:0006796,GO:0006807,GO:0008150,GO:0008152,GO:0008177,GO:0009060,GO:0009117,GO:0009123,GO:0009126,GO:0009141,GO:0009144,GO:0009150,GO:…	ko:K00235
g240.t1	XP_006673167.1	Hydrophobins	-	-
g5887.t1	EKJ72469	Hydrophobin	GO:0005575,GO:0005618,GO:0005623,GO:0030312,GO:0044464,GO:0071944	-
g8300.t1	EDU39664	Hyaluronan / mRNA binding family	-	ko:K13199
g703.t1	EDU48254	Homologues of snake disintegrins	GO:0000003,GO:0003006,GO:0003674,GO:0003824,GO:0005488,GO:0005575,GO:0005618,GO:0005619,GO:0005622,GO:0005623,GO:0005737,GO:0005783,GO:0005789,GO:0006508,GO:0006807,GO:0007049,GO:0008150,GO:0008152,GO:0008233,GO:0008237,GO:0008270,GO:0009272,GO:0009277,GO:0009653,GO:0009987,GO:0010927,GO:0012505,GO:0016020,GO:0016043,GO:0016787,GO:0019538,GO:0019953,GO:0022402,GO:0022413,GO:0022414,GO:0022607,GO:…	-
g627.t1	XP_008024459.1	Helix-turn-helix	GO:0003674,GO:0003712,GO:0003713,GO:0005575,GO:0005622,GO:0005623,GO:0005634,GO:0005737,GO:0005739,GO:0006355,GO:0006357,GO:0008150,GO:0009889,GO:0009891,GO:0009893,GO:0010468,GO:0010556,GO:0010557,GO:0010604,GO:0010628,GO:0019219,GO:0019222,GO:0031323,GO:0031325,GO:0031326,GO:0031328,GO:0043226,GO:0043227,GO:0043229,GO:0043231,GO:0044424,GO:0044444,GO:0044464,GO:0045893,GO:0045935,GO:0045944,GO:…	ko:K03627
g11413.t1	XP_007593342.1	Heat-labile enterotoxin alpha chain	-	-
g3781.t1	EDU47993	HEAT repeat containing 9	-	ko:K07407
g5578.t1	EDU42790	GTP cyclohydrolase II	GO:0003674,GO:0003824,GO:0003933,GO:0003935,GO:0005575,GO:0005622,GO:0005623,GO:0005634,GO:0005737,GO:0006766,GO:0006767,GO:0006771,GO:0006807,GO:0008150,GO:0008152,GO:0009058,GO:0009110,GO:0009231,GO:0009987,GO:0016787,GO:0016810,GO:0016814,GO:0017144,GO:0018130,GO:0019238,GO:0034641,GO:0042364,GO:0042726,GO:0042727,GO:0043226,GO:0043227,GO:0043229,GO:0043231,GO:0044237,GO:0044249,GO:0044271,GO:…	ko:K01497
g7777.t1	EDU46318	GPI-Mannosyltransferase II co-activator	-	-
g8739.t1	XP_007711253.1	Gpi anchored serine-threonine rich protein	-	-
g2649.t1	EFQ96396	Got1/Sft2-like family	GO:0000137,GO:0000139,GO:0005575,GO:0005622,GO:0005623,GO:0005737,GO:0005783,GO:0005794,GO:0005795,GO:0005798,GO:0006810,GO:0006886,GO:0006888,GO:0006892,GO:0006895,GO:0008104,GO:0008150,GO:0012505,GO:0015031,GO:0015833,GO:0016020,GO:0016021,GO:0016192,GO:0016197,GO:0016482,GO:0030134,GO:0030135,GO:0031090,GO:0031224,GO:0031410,GO:0031982,GO:0031984,GO:0031985,GO:0033036,GO:0034613,GO:0042147,GO:…	-
g890.t1	XP_007683055.1	Gon7 family	-	-
g1109.t1	CBX94966	GGL domain	-	ko:K07973
g7941.t1	ENH79485	Fumarylacetoacetase	-	ko:K01555
g6348.t1	CADNFIAP00008362	FMN binding oxidoreductase	-	-
g4915.t1	EDU42841	Fasciclin domain	-	-
g3814.t1	XP_007701573.1	eukaryotic translation initiation factor 5A	GO:0002181,GO:0002182,GO:0002184,GO:0003674,GO:0003676,GO:0003723,GO:0003743,GO:0003746,GO:0005488,GO:0005575,GO:0005622,GO:0005623,GO:0005737,GO:0005739,GO:0005829,GO:0005840,GO:0006412,GO:0006413,GO:0006414,GO:0006415,GO:0006417,GO:0006446,GO:0006448,GO:0006449,GO:0006452,GO:0006518,GO:0006807,GO:0008079,GO:0008135,GO:0008150,GO:0008152,GO:0009058,GO:0009059,GO:0009889,GO:0009891,GO:0009893,GO:…	ko:K03263
g10419.t1	EDU45370	Erv1 / Alr family	GO:0000166,GO:0000322,GO:0000323,GO:0000324,GO:0000329,GO:0003674,GO:0003756,GO:0003824,GO:0005488,GO:0005575,GO:0005622,GO:0005623,GO:0005737,GO:0005739,GO:0005773,GO:0005774,GO:0005783,GO:0005789,GO:0006457,GO:0008150,GO:0008152,GO:0009987,GO:0012505,GO:0015035,GO:0015036,GO:0016020,GO:0016021,GO:0016491,GO:0016667,GO:0016670,GO:0016853,GO:0016860,GO:0016864,GO:0016971,GO:0016972,GO:0030176,GO:…	ko:K17783,ko:K17891
g2569.t1	XP_007692553.1	EMG1/NEP1 methyltransferase	GO:0000154,GO:0000447,GO:0000460,GO:0000462,GO:0000466,GO:0000469,GO:0000472,GO:0000478,GO:0000479,GO:0000480,GO:0000966,GO:0000967,GO:0001510,GO:0003674,GO:0003676,GO:0003723,GO:0003824,GO:0005488,GO:0005575,GO:0005622,GO:0005623,GO:0005634,GO:0005730,GO:0005737,GO:0005856,GO:0005874,GO:0005880,GO:0006139,GO:0006364,GO:0006396,GO:0006725,GO:0006807,GO:0008150,GO:0008152,GO:0008168,GO:0008173,GO:…	ko:K14568
g11603.t1	EFQ85228	Elongation factor G, domain IV	GO:0000166,GO:0001882,GO:0001883,GO:0002181,GO:0002182,GO:0003674,GO:0003676,GO:0003723,GO:0003746,GO:0003824,GO:0003924,GO:0005488,GO:0005525,GO:0005575,GO:0005618,GO:0005622,GO:0005623,GO:0005737,GO:0005829,GO:0005840,GO:0005886,GO:0006412,GO:0006414,GO:0006417,GO:0006448,GO:0006518,GO:0006807,GO:0008135,GO:0008144,GO:0008150,GO:0008152,GO:0009058,GO:0009059,GO:0009277,GO:0009889,GO:0009891,GO:…	ko:K03234
g6959.t1	XP_007687688.1	Dynein light chain type 1	GO:0000003,GO:0000226,GO:0000278,GO:0000280,GO:0000743,GO:0000746,GO:0000747,GO:0003006,GO:0003674,GO:0005488,GO:0005515,GO:0005575,GO:0005622,GO:0005623,GO:0005634,GO:0005737,GO:0005815,GO:0005816,GO:0005856,GO:0005868,GO:0005874,GO:0005875,GO:0005881,GO:0006810,GO:0006928,GO:0006996,GO:0006997,GO:0006999,GO:0007010,GO:0007017,GO:0007018,GO:0007049,GO:0007097,GO:0007127,GO:0008092,GO:0008150,GO:…	ko:K10418
g7516.t1	EFQ94364	Dpy-30 motif	-	ko:K14968
g1073.t1	XP_007692201.1	Double-stranded DNA-binding domain	-	ko:K06875
g6383.t1	EFQ86724	Dopa 4,5-dioxygenase family	-	ko:K10253
g10724.t1	CADACLAP00007896	dioxygenase	-	-
g925.t1	XP_007685252.1	DASH complex subunit Hsk3 like	GO:0000003,GO:0000070,GO:0000228,GO:0000278,GO:0000280,GO:0000775,GO:0000776,GO:0000777,GO:0000778,GO:0000779,GO:0000780,GO:0000793,GO:0000794,GO:0000819,GO:0000940,GO:0000942,GO:0005575,GO:0005622,GO:0005623,GO:0005634,GO:0005694,GO:0006996,GO:0007049,GO:0007059,GO:0007080,GO:0007127,GO:0008150,GO:0008608,GO:0009987,GO:0016043,GO:0022402,GO:0022414,GO:0031134,GO:0031974,GO:0031981,GO:0032991,GO:…	-
g9878.t1	XP_007707962.1	D-arabinono-1,4-lactone oxidase	GO:0003674,GO:0003824,GO:0003885,GO:0005575,GO:0005622,GO:0005623,GO:0005737,GO:0005739,GO:0005740,GO:0005741,GO:0005886,GO:0006766,GO:0006767,GO:0006950,GO:0006979,GO:0007154,GO:0008150,GO:0008152,GO:0009058,GO:0009267,GO:0009405,GO:0009605,GO:0009987,GO:0009991,GO:0016020,GO:0016021,GO:0016491,GO:0016614,GO:0016899,GO:0018130,GO:0019867,GO:0030447,GO:0031090,GO:0031224,GO:0031300,GO:0031301,GO:…	ko:K00103,ko:K00107
g870.t1	XP_007583840.1	cyclin-dependent protein serine/threonine kinase activity	-	ko:K02208
g199.t1	XP_001907087.1	CVNH domain	-	-
g1278.t1	CBX95169	Cornichon protein	GO:0000003,GO:0000278,GO:0000281,GO:0000282,GO:0000910,GO:0003006,GO:0005575,GO:0005622,GO:0005623,GO:0005737,GO:0005783,GO:0005789,GO:0005798,GO:0006810,GO:0006886,GO:0006888,GO:0007049,GO:0007114,GO:0007120,GO:0007163,GO:0008104,GO:0008150,GO:0009653,GO:0009987,GO:0012505,GO:0015031,GO:0015833,GO:0016020,GO:0016021,GO:0016192,GO:0019953,GO:0019954,GO:0022402,GO:0022413,GO:0022414,GO:0030010,GO:…	ko:K20368
g4542.t1	EDU42212	COPI associated protein	-	-
g116.t1	C404_01440	Conserved Protein	-	-
g6627.t1	EDU44655	Clock-controlled protein 6	-	-
g1116.t1	XP_002146513.1	Class V chitinase	-	ko:K01183
g10707.t1	EDU40441	Broad-specificity nucleoside monophosphate (NMP) kinase that catalyzes the reversible transfer of the terminal phosphate group between nucleoside triphosphates and monophosphates. Has also ATPase activity. May be involved in rRNA maturation and transcription regulation	GO:0000166,GO:0000462,GO:0003674,GO:0003824,GO:0004017,GO:0005488,GO:0005524,GO:0005575,GO:0005622,GO:0005623,GO:0005634,GO:0005737,GO:0006139,GO:0006364,GO:0006396,GO:0006725,GO:0006753,GO:0006793,GO:0006796,GO:0006807,GO:0006950,GO:0006979,GO:0008144,GO:0008150,GO:0008152,GO:0009058,GO:0009117,GO:0009123,GO:0009165,GO:0009987,GO:0010467,GO:0010468,GO:0010494,GO:0016070,GO:0016072,GO:0016301,GO:…	ko:K18532
g273.t1	EDU49120	Arginine-tRNA-protein transferase, N terminus	GO:0003674,GO:0003824,GO:0004057,GO:0005575,GO:0005622,GO:0005623,GO:0005737,GO:0006464,GO:0006508,GO:0006511,GO:0006807,GO:0008150,GO:0008152,GO:0009056,GO:0009057,GO:0009987,GO:0016598,GO:0016740,GO:0016746,GO:0016755,GO:0019538,GO:0019941,GO:0030163,GO:0036211,GO:0043170,GO:0043412,GO:0043632,GO:0044237,GO:0044238,GO:0044248,GO:0044257,GO:0044260,GO:0044265,GO:0044267,GO:0044424,GO:0044464,GO:…	ko:K00685
g6764.t1	XP_007693961.1	Ankyrin repeat and SAM domain containing protein 6	-	-
g4032.t1	XP_007734732.1	Alpha amylase, catalytic domain	-	-
g11164.t1	EDU40212	Allergen	-	-
g6555.t1	CADNFIAP00002421	Alkaline serine protease (PR1)	-	-
g7504.t1	S8AD70	AIG1 family	-	-
g4177.t1	CADAFUBP00004689	Aegerolysin	GO:0001897,GO:0001906,GO:0001907,GO:0003674,GO:0005488,GO:0005575,GO:0005622,GO:0005623,GO:0008150,GO:0009987,GO:0019835,GO:0019836,GO:0030169,GO:0031640,GO:0035821,GO:0044003,GO:0044004,GO:0044179,GO:0044364,GO:0044403,GO:0044419,GO:0044464,GO:0044764,GO:0044877,GO:0051701,GO:0051704,GO:0051715,GO:0051801,GO:0051817,GO:0051818,GO:0051883,GO:0052331,GO:0071813,GO:0071814	-
g5224.t1	EFQ91743	AAA-like domain	-	-
g8762.t1	EDU47157	AAA-ATPase Vps4-associated protein 1	-	-
g4029.t1	U7Q340	3-hydroxy-2-methylbutyryl-CoA dehydrogenase activity	-	ko:K00022,ko:K08683,ko:K17746
