# Supplementary material for: Multi-omics approaches to understand pathogenicity during potato early blight disease caused by Alternaria solani
Source: Front Microbiol. 2024 Mar 11;15:1357579. doi: 10.3389/fmicb.2024.1357579 (PMC10961351; doi:10.3389/fmicb.2024.1357579)
Supplement: Supplementary file 4 [file Table_4.XLSX]

## Sheet: Sheet1
CAZYmes contained in TA-0410 and TB-1129
CAZYmes	TA-0410	TB-1129
Glycoside Hydrolases(GHs)	108	99
Glycosyl Transferases（GTs)	62	87
Auxiliary Activities(AA)	14	20
Polysaccharide Lyases(PL)	4	3
Carbohydrate Esterases(CE)	3	2
Carbohydrate-Binding Modules	3	5
Subfamily types	TA-0410	TB-1129
GH95	1	1
GH76	7	5
GH7	3	4
GH6	3	2
GH51	2	0
GH5	7	5
GH47	10	8
GH43	5	3
GH38	3	3
GH37	3	3
GH32	3	3
GH31	5	7
GH30	1	1
GH3	15	13
GH28	1	0
GH26	1	1
GH20	3	7
GH18	12	9
GH17	5	6
GH16	2	3
GH15	1	1
GH13	5	4
GH12	4	3
GH105	4	4
GH1	2	3
GT8	1	1
GT76	2	2
GT71	1	1
GT69	1	1
GT66	1	2
GT62	1	2
GT59	1	2
GT58	1	2
GT57	2	1
GT50	1	2
GT48	1	1
GT4	5	5
GT39	3	3
GT35	1	2
GT34	3	6
GT33	1	2
GT32	3	3
GT3	1	2
GT24	1	2
GT22	5	10
GT21	1	2
GT20	3	6
GT2	16	18
GT15	4	4
GT1	2	5
AA9	13	19
AA13	1	1
PL4	4	3
CE10	2	1
CE1	1	1
CBM48	2	3
CBM42	1	2
