# Supplementary material for: Multi-omics approaches to understand pathogenicity during potato early blight disease caused by Alternaria solani
Source: Front Microbiol. 2024 Mar 11;15:1357579. doi: 10.3389/fmicb.2024.1357579 (PMC10961351; doi:10.3389/fmicb.2024.1357579)
Supplement: Supplementary file 5 [file Table_5.XLSX]

## Sheet: Sheet1
A. solani TA-0410 infected with Cooperation 88 48h Proteome sequencing Expressed proteins
Gene ID	Description	Expression
EDU39736	Aminoacyl-tRNA to the A site	167933592
EFQ89755	Mitochondrial membrane ATP synthase	109510414
XP_008023978.1	Mitochondrial carrier family	1.09306e+08
XP_007687776.1	Actin family	1.08106e+08
EDU50310	Hsp90 protein	7.55896e+07
XP_007701081.1	Mitochondrial membrane ATP synthase	5.29044e+07
EFQ94925	Ribosomal protein S27a	35668441
EDU45187	heat shock protein 70 family	3.3178e+07
XP_008025635.1	Gtr1/RagA G protein conserved region	2.18419e+07
EDU50669	DEAD box helicase family	1.90577e+07
XP_007683152.1	Ribosomal protein uS11 family	1.76779e+07
EDU49184	ribosomal large subunit assembly	16986168
XP_008031171.1	14-3-3 family	1.52477e+07
SNOT_14076	Signal recognition particle receptor beta subunit	1.45626e+07
XP_007687315.1	DEAD box helicase family	13041397
CBX98150	AAA ATPase family	1.27299e+07
SNOT_06879	Small GTPase superfamily. Arf family	1.26801e+07
XP_007682956.1	Aspartate aminotransferase	12630033
XP_007710494.1	Peptidase family M41	12123383
M2TQL3	Small GTPase superfamily. SAR1 family	8708702
XP_007692049.1	GTP-binding protein	7.75389e+06
EFQ85789	Adenosylhomocysteinase	7.60583e+06
XP_007687761.1	Ras of Complex, domain of DAPkinase	7.09816e+06
EDU40521	PdxS SNZ family	6.91542e+06
EDU47341	Aldehyde dehydrogenase family	5.40217e+06
XP_007705052.1	Ras of Complex, Roc, domain of DAPkinase	5.26427e+06
XP_007700174.1	Vault protein inter-alpha-trypsin domain	5.11937e+06
EFQ85228	Elongation factor G	5.06492e+06
XP_007715309.1	Aldehyde dehydrogenase family	4.32222e+06
EDU39649	60S ribosomal protein L4 C-terminal domain	4.20053e+06
XP_007717544.1	Prokaryotic homologs of the JAB domain	4.04883e+06
M2UXK8	Succinyl-CoA synthetase	3.8703e+06
EDU43553	ClpA ClpB family	3.82146e+06
EDU42887	Spermidine spermine synthase family	3.61179e+06
EFQ94933	AAA ATPase family	3.30769e+06
EDU41820	Ribosomal protein uL5 family	3012210
XP_008023008.1	Malate dehydrogenase	2.53806e+06
EFQ89878	Glycosyltransferase family 24 protein	2.48829e+06
XP_007703324.1	DEAD box helicase family	2.27453e+06
XP_007689468.1	Coatomer proteins	2.20543e+06
EFQ88182	tRNA_SAD domain	2.1933e+06
EKJ74990	Nucleosome	1.77804e+06
EDU49027	PPIases accelerate the folding of proteins	1.58982e+06
XP_007700246.1	PhoD-like phosphatase, N-terminal domain	1.35193e+06
EDU44324	Nitronate monooxygenase	1.3245e+06
XP_008027373.1	Dihydrolipoyl dehydrogenase	1.31509e+06
XP_007700586.1	SPFH domain / Band 7 family	1.2685e+06
EFQ86948	Alcohol dehydrogenase GroES-like domain	1.13604e+06
XP_008024137.1	Glycoside hydrolase family 18 protein	1077093
M2UYN8	Biotin carboxylase C-terminal domain	993234
XP_008027530.1	NAD_binding_2	810989
EFQ86417	Ribosomal protein uS8 family	764896
EDU50572	FAD dependent oxidoreductase	723433
EDU45300	Protein folding	661527
EFQ90355	helicase superfamily c-terminal domain	658106
EDU46258	Formate oxidation	619277
SNOT_02602	Eukaryotic ribosomal protein eL42 family	576643
XP_007706850.1	Eukaryotic ribosomal protein eS4 family	576291
M2U2Z3	Transaldolase	552543
EDU45239	AAA ATPase family	548825
M2UBV1	ATP-dependent serine protease	520172
XP_007682482.1	Ribosomal protein uS19 family	448254
SNOT_03139	Eukaryotic ribosomal protein eL19 family	337551
EDU39500	Ribosomal protein uS3 family	317906
XP_007693370.1	GMC oxidoreductase	293350
XP_008025209.1	UTP--glucose-1-phosphate uridylyltransferase	238283
EDU39913	Helicase associated domain (HA2)	185124
XP_008031512.1	Kinase-like	119633
