# Supplementary material for: Multi-omics approaches to understand pathogenicity during potato early blight disease caused by Alternaria solani
Source: Front Microbiol. 2024 Mar 11;15:1357579. doi: 10.3389/fmicb.2024.1357579 (PMC10961351; doi:10.3389/fmicb.2024.1357579)
Supplement: Supplementary file 6 [file Table_6.XLSX]

## Sheet: Sheet1
Primers used for qRT-PCR validation
Gene name	Primer sequence (5'-3')
Zinc finger	F:CCGACTGTGGAAAGACGACA
	R:CACCCCTCTCTTCAGCAGTG
Transcription factor Tos4	F:CCGCCATCCACACTAACCTT
	R:CCAGCACGAGGAATCTCTCC
Zinc finger, C2H2 type	F:CTTCCCAGGCCCTACAAGTG
	R:CTCGTCCGAGCGAGAGAATC
Basic region leucin zipper	F:GCGTGTAAAGCGGAATCGTC
	R:TCGCCGGGATACTTTGATCG
ZIP Zinc transporter	F:TCTTCACTCACGCCCAACTC
	R:ACTAGCAACATGCTTGCCCT
Zinc-binding dehydrogenase	F:GGACGCTGAAGGAGGTTGAA
	R:ATGCACAAGTCCCCTAACCG
Actin	F:GGAAACAGACTGCTCCACGA
	R:AGTCTGCTGTCCAAAGCCTC
